# Supplementary material for: Unique Electron-Transfer-Mediated Electrochemiluminescence of AuPt Bimetallic Nanoclusters and the Application in Cancer Immunoassay
Source: Biosensors (Basel). 2023 May 16;13(5):550. doi: 10.3390/bios13050550 (PMC10216212; doi:10.3390/bios13050550)
Supplement: Supplementary file 1 [file biosensors-13-00550-s001.zip]

Archive with 1 entries (1 files):
- biosensors-2311149-supplementary.pdf
